# Supplementary material for: Synthesis of Eu3+-Doped NaGd9Si6O26 Sub-Microcrystals from a NaGdF4@SiO2 Structure
Source: Molecules. 2023 May 20;28(10):4214. doi: 10.3390/molecules28104214 (PMC10222598; doi:10.3390/molecules28104214)
Supplement: Supplementary file 1 [file molecules-28-04214-s001.zip]

Archive with 1 entries (1 files):
- molecules-2365410-supplementary.pdf
